# Supplementary material for: Genes Impacting Grain Weight and Number in Wheat (Triticum aestivum L. ssp. aestivum)
Source: Plants (Basel). 2022 Jul 4;11(13):1772. doi: 10.3390/plants11131772 (PMC9269389; doi:10.3390/plants11131772)
Supplement: Supplementary file 1 [file plants-11-01772-s001.zip]

Archive with 1 entries (1 files):
- plants-1730903-supplementary.pdf
